# Supplementary material for: Human motion capture for movement limitation analysis using an RGB-D camera in spondyloarthritis: a validation study
Source: Med Biol Eng Comput. 2021 Sep 1;59(10):2127–37. doi: 10.1007/s11517-021-02406-x (PMC8440303; doi:10.1007/s11517-021-02406-x)
Supplement: Supplementary file 1 — Supplementary file1 (XLSX 37 KB) [file 11517_2021_2406_MOESM1_ESM.xlsx]

## Sheet: Hoja1
#	Age	Gender	Height	Weight	BMI	BASFI	BASDAI	ASAS-HI	BEND_rep	BEND_dis_sp1	BEND_dis_sp2	BEND_dis_sp3	BEND_dis_cam1	BEND_dis_cam2	BEND_dis_cam3	BEND_acc_sp1	BEND_acc_sp2	BEND_acc_sp3	BEND_acc_cam1	BEND_acc_cam2	BEND_acc_cam3	BEND_vel_sp1	BEND_vel_sp2	BEND_vel_sp3	BEND_vel_cam1	BEND_vel_cam2	BEND_vel_cam3	BEND_t_sp1	BEND_t_sp2	BEND_t_sp3	BEND_t_cam1	BEND_t_cam2	BEND_t_cam3	LTS_rep	LTS_dis_sp1	LTS_dis_sp2	LTS_dis_sp3	LTS_dis_cam1	LTS_dis_cam2	LTS_dis_cam3	LTS_acc_sp1	LTS_acc_sp2	LTS_acc_sp3	LTS_acc_cam1	LTS_acc_cam2	LTS_acc_cam3	LTS_vel_sp1	LTS_vel_sp2	LTS_vel_sp3
1	33	Hombre	1.73	77	26.03	7.3	8.8	9	6	48.58	45.04	40.59	124.77	109.31	108.91	1.09	1.1	1.02	0.2	0.29	0.21	13.97	16.61	14.62	35.28	39.46	39.32	3.48	2.71	2.78	3.54	2.77	2.77	2	97.99	104.27	101.13	171.09	101.43	34.83	3.32	2.4	2.63	3.44	1.66	2.55	14.76	14.27	14.5
2	47	Hombre	1.74	106	32.72	5.7	6.8	9	6	64.9	52.14	50.13	91.88	82.95	65.19	1.47	1.46	1.22	0.76	0.74	1.19	18.66	16.34	17.65	26.48	26.44	22.99	3.48	3.19	2.84	3.47	3.14	2.84	3	113.11	113.05	111.79	134.9	70.31	65.79	1.85	1.95	2.13	2.17	2.28	2.6	21.23	22.01	22.46
3	71	Mujer	1.72	68	26.56	7.5	7.4	8	8	56.85	50.08	50.31	52.47	35.26	54.94	1.39	1.46	1.47	1.16	1.14	1.44	28.28	32.02	21.03	26.21	22.01	22.86	2.01	1.56	2.39	2	1.6	2.4	1	118.79			209.9			2.94			5.33			7.33
4	50	Hombre	1.8	86	29.76	4	4	4	10	15.02	13.4	11.22	20.9	23.21	33.08	0.76	0.74	0.53	0.56	0.99	0.64	10.02	6.27	8.37	13.92	10.7	23.6	1.5	2.14	1.34	1.5	2.17	1.4	2	95.81	93.29	94.55	104.89	137.16	16.14	1.76	1.5	1.8	1.37	3.63	2.5	19	17.94	18.47
5	74	Hombre	1.6	76	28.26	3.3	5.1	6	12	67.45	67.9	58.79	70.6	64.3	64.26	0.33	0.3	0.35	0.66	0.92	0.96	40.66	59.09	48.47	41.48	56.66	53.51	1.66	1.15	1.21	1.7	1.14	1.2	2	105.29	101.72	103.51	141.71	64.02	38.85	1.99	0.61	0.74	2.65	0.9	1.79	19.18	17.23	18.17
6	62	Hombre	1.7	63	23.14	1.2	1.3	2	12	65.33	67.59	67.76	63.76	75.93	76.81	1.46	1.17	1.39	1.11	1.35	1.07	56.85	54.29	45.18	56.17	63.22	51.14	1.15	1.25	1.5	1.14	1.2	1.5	3	96.44	97.55	96.53	119.52	113.08	129.16	3.45	2.77	2.42	2.8	1.23	1.76	21.28	21.23	18.56
7	43	Hombre	1.64	78	26.37	3.6	4.3	7	11	64.4	54.31	45.24	55.04	43.28	35.27	0.4	0.35	0.27	1.07	0.99	0.84	38.08	39.58	34.58	33.66	30.87	27.11	1.69	1.37	1.31	1.64	1.4	1.3	3	102.44	100.38	96.23	128.89	129.27	112.82	2.01	2.07	2.36	6.8	2.51	2.36	26.75	26.44	21.09
8	56	Hombre	1.65	79	23.7	2.4	5.9	6	10	35.3	35.45	32.3	46.1	52.31	46.19	0.27	0.22	0.25	0.45	0.59	0.51	20.49	20.57	19.85	26.57	30.74	27.14	1.72	1.72	1.63	1.74	1.7	1.7	3	107.49	102.68	105.31	164.8	120.79	121.6	3.86	2.48	2.5	3.13	0.82	1.4	21.73	18.28	22.45
9	75	Hombre	1.72	60	22.58	6	4.2	10	10	48.47	35.03	43.01	63.37	31.03	55.74	0.74	0.71	0.68	0.75	0.83	0.86	25.78	21.49	25.45	33.71	19.04	32.79	1.88	1.63	1.69	1.88	1.63	1.7	1	96.15			148.51			2.3			2.25			9.5
10	55	Mujer	1.82	55	23.19	1	1.6	2	17	34.07	33.56	39.71	74.7	68.02	69.92	1.2	1.27	1.22	1	1.29	1.12	34.45	29.21	27.65	77.17	58.24	48.73	0.99	1.15	1.44	0.97	1.17	1.44	5	107.5	116.12	115	115.74	148.34	114.29	1.24	1.69	1.87	0.08	2.57	6.58	27.61	36.39	34.32
11	54	Mujer	1.63	63	23.71	1	1	1	15	8.46	6.68	3.79	65.56	37.99	27.24	0.25	0.14	0.14	0.69	1.13	0.83	5.76	5.23	5.94	44.66	30.76	45.32	1.47	1.28	0.64	1.47	1.24	0.6	4	85.74	84.85	85.64	95.34	39.62	37.99	1.55	1.45	1.59	2.1	1.82	2.31	22.77	23.53	27.11
12	58	Hombre	1.54	66	22.05	1.4	1.4	2	11	42.93	44.21	40.42	66.03	62.11	70.58	0.29	0.24	0.28	1.64	1.16	1.14	27.45	28.27	26.95	43.02	40.46	46.99	1.56	1.56	1.5	1.54	1.54	1.5	2	119.07	118.57	118.82	185.06	97.29	43.89	2.28	2.24	2.33	1.64	1.3	1.47	17.04	17.36	17.2
13	38	Mujer	1.63	61	23.83	4.8	4.2	8	14	73.81	67.3	60.55	62.99	65.32	55.03	1.9	1.52	1.53	0.99	1.05	1.33	47.2	58.57	65.46	40.17	55.92	56.85	1.56	1.15	0.93	1.57	1.17	0.97	3	100.76	100.74	98.83	151.16	135.98	135.89	3.67	2.31	2.75	4.2	2.35	2.73	23.39	21.77	24.01
14	57	Hombre	1.73	65	22.49	3.4	5.6	9	9	60.19	65.01	59.43	70.25	60.29	62.51	0.28	0.24	0.23	0.33	0.28	0.31	26.56	35.74	20.02	30.96	33.46	21.05	2.27	1.82	2.97	2.27	1.8	2.97	2	78.14	67.09	72.61	80.28	96.24	7.98	2.05	2.07	2.05	1.92	1.28	1.61	13.24	10.62	11.88
15	52	Hombre	1.6	73	26.81	4.1	3.2	7	8	75.72	76.63	71.04	96.38	82.86	75.07	0.23	0.32	0.28	0.35	0.37	0.65	27.6	40.02	35.92	35.23	44.33	38.8	2.74	1.92	1.98	2.74	1.87	1.94	3	93.08	97.65	90.22	140.18	98.94	102.1	3.43	1.76	1.91	3.72	1.16	1.15	18.7	16.72	19.5
16	44	Hombre	1.7	84	28.07	4.2	3.8	8	13	33.39	34.22	32.25	28.93	25.27	25.43	0.27	0.32	0.32	0.37	0.49	0.54	24.92	33.52	30.63	21.67	24.44	23.81	1.34	1.02	1.05	1.34	1.03	1.07	3	103.06	100.88	95.38	141.19	172.87	167.64	2.53	2.77	2.82	1.9	4.55	5.47	22.91	23.24	22.82
17	55	Mujer	1.65	50	18.86	4.9	4.3	8	10	25.55	22.91	18.3	26.82	20.03	12.86	0.24	0.35	0.25	0.58	0.47	0.57	19.07	18.88	15.09	19.6	16.22	10.41	1.34	1.21	1.21	1.37	1.24	1.24	2	112.38	114.83	113.6	135.81	142.6	3.4	2.05	1.88	2.15	1.95	1.89	1.93	14.55	14.05	14.3
			1.68235	71.1765	25.1841	3.87059	4.28824	6.23529	10.7059	48.26	45.38	42.6376	63.5618	55.2629	55.2371	0.739412	0.700588	0.672353	0.745294	0.828235	0.835882
[truncated: 205 more columns]
